# Supplementary material for: Mathematical model for the role of multiple pericentromeric repeats on heterochromatin assembly
Source: PLoS Comput Biol. 2024 Apr 10;20(4):e1012027. doi: 10.1371/journal.pcbi.1012027 (PMC11034663; doi:10.1371/journal.pcbi.1012027)
Supplement: S3 Table — Methylation concentration is normalized to 1. (XLSX) [file pcbi.1012027.s012.xlsx]

## Sheet: Sheet1
S.N.	Initial condition (RNA, siRNA, H3K9me). Unit (mol) for RNA and siRNA
1	(1, 1, 0)
2	(0.1, 0.1, 0.9)
3	(0, 1, 1)
4	(0.01, 0.01, 0.01)
5	(0, 0.5, 0)
6	(0.5, 0.5, 0.5)
7	(0.85, 1.5, 1)
8	(0.75, 0.35, 1)
9	(1.9, 2, 1)
10	(0, 3, 1)
11	(0.01, 0.01, 0.02)
12	(0.01, 0.01, 0.05)
13	(0.01, 0.01, 0.5)
14	(0.01, 0.01, 1)
15	(0.5, 0.01, 1)
16	(0.5, 0.1, 1)
17	(1,2,1)
18	(0.4, 0.6, 0)
19	(0, 0, 0.1)
20	(0.1, 0, 0)
21	(0.75, 0, 0.75)
22	(0, 0, 1)
23	(0, 4, 0)
24	(1,4,1)
