# Supplementary material for: Mathematical model for the role of multiple pericentromeric repeats on heterochromatin assembly
Source: PLoS Comput Biol. 2024 Apr 10;20(4):e1012027. doi: 10.1371/journal.pcbi.1012027 (PMC11034663; doi:10.1371/journal.pcbi.1012027)
Supplement: S5 Table — (XLSX) [file pcbi.1012027.s014.xlsx]

## Sheet: Sheet1
S.N	Initial condition (RNA, siRNA, H3K9me, H3K9ac, H3K9un). Unit (mol)
1	(1, 1, 0, 1, 0)
2	(0.1, 0.1, 0.9, 0.1, 0)
3	(0, 1, 1, 0, 0)
4	(0.01, 0.01, 0.01, 0.99, 0)
5	(0, 0.5, 0.3, 0.3, 0.4)
6	(0.5, 0.5, 0.5, 0, 0.5)
7	(0.85, 1.5, 0, 0, 1)
8	(0.75, 0.35, 0.2, 0.5, 0.3)
9	(1.9, 2, 0.1, 0.35, 0.55)
10	(0, 3, 0.7, 0.15, 0.15)
11	(0.01, 0.01, 0.05, 0.95, 0)
12	(0.01, 0.01, 0, 0.98, 0.02)
13	(0.01, 0.01, 0.26, 0.26, 0.48)
14	(0.01, 0.01, 0.35, 0.35, 0.3)
15	(0.5, 0.01, 0.15, 0.65, 0.2)
16	(0.5, 0.1, 0.25, 0, 0.75)
17	(1, 2, 0.21, 0.43, 0.36)
18	(0.4, 0.6, 0.5, 0.5, 0)
19	(0, 0, 0.7, 0.2, 0.1)
20	(0.1, 0, 0.1, 0.2, 0.7)
21	(0.75, 0, 0.6, 0.25, 0.15)
22	(0, 0, 1, 0, 0)
23	(0, 4, 0, 1, 0)
24	(1, 4, 1, 0, 0)
