# Supplementary material for: Mathematical model for the role of multiple pericentromeric repeats on heterochromatin assembly
Source: PLoS Comput Biol. 2024 Apr 10;20(4):e1012027. doi: 10.1371/journal.pcbi.1012027 (PMC11034663; doi:10.1371/journal.pcbi.1012027)
Supplement: S1 Supplementary Code — (ZIP) [file pcbi.1012027.s015.zip]

Archive with 6 entries (4 files):
- code/gillespi_model/
- code/gillespi_model/gillespi_sto_simulation.m
- code/gillespi_model/run_gillespi_sto_simulation.m
- code/ode_model/
- code/ode_model/ode_model.m
- code/ode_model/run_ode_model.m
