# Supplementary material for: Mathematical model for the role of multiple pericentromeric repeats on heterochromatin assembly
Source: PLoS Comput Biol. 2024 Apr 10;20(4):e1012027. doi: 10.1371/journal.pcbi.1012027 (PMC11034663; doi:10.1371/journal.pcbi.1012027)
Supplement: S1 Supplementary Code — (ZIP) [file pcbi.1012027.s015.zip › code/gillespi_model/gillespi_sto_simulation.m]

%%
%{
function for stochastic simulation using Gillespie Algorithm:

[t,x,tdiv] = gillespi_sto_simulation(t,x,para,n,C,N,tdiv,div,jump_size,beta,sigma,vmin,vmax)

Inputs:
    t: a scalar (current time)
    x: a row vector of length 4
        x(1) = number of RNA
        x(2) = number of siRNA
        x(3) = number of H3K9me. Maximum number of H3K9me is n*C, where n
               is number of methylation site per copy, and C is the number
               of copy
        x(4) = volume of the cell in arbitrary unit
    para: a column vector of length 14 ( model parameters)
        para(1) = Transcription rate
        para(2) = Half maximum H3K9me conc. for transcription rate
        para(3) = Hill coefficient for transcription rate
        para(4) = RNA degradation rate
        para(5) = siRNA biogenesis rate
        para(6) = Half maximum H3K9me conc. for siRNA biogenesis rate
        para(7) = Hill coefficient for siRNA biogenesis rate
        para(8) = siRNA degradation rate
        para(9) = Methylation rate by by siRNA
        para(10) = Demethylation rate
        para(11) = Methylation spreading rate
        para(12) = Basal methylation rate
        para(13) = Half maximum H3K9me conc. for methylation by siRNA
        para(14) = Hill coefficient for methylation by siRNA
    n: number of methylation sites per copy
    C: Copy number of repeats
    N: rescaling factor of RNA and siRNA
    tdiv: cell division time
    div: time interval between two successive cell divisions
    jump_size: size of random walk for RNA, siRNA, and H3K9me. It is taken
               to be 1.
    beta: proportionality constant for noise rate. Noises in
           RNA/siRNA/H3K9me is proportional to number of RNA/siRNA/H3K9me respectively.
           E.g., beta*x(1) is the noise rate in the RNA random walk,
           beta*x(2) is the noise rate in the siRNA random walk, and
           beta*x(3) is the noise rate in H3K9me random walk.
    sigma: random walk when noise reaction happens. Its value is either +1
           or -1. e.g. If noise reaction in RNA is randomly chosen, RNA
           number is either increased or decreased by 1.
    vmin: minimum volume of the cell or volume just after the cell division
    vamx: maximum volume of the cell or volume just before the cell division
Outputs:
    t: new updated time (a scalar)
    x: a row vector of length 4 corresponding to new updated time at t
    tdiv: updated cell division time if t >= tdiv
    
linear cell volume growth rate is assumed such that volume at time t2 is:
v(t2) = v(t1) + (vmax - vmin)/div * dt

%}

%%
function [t,x,tdiv] = gillespi_sto_simulation(t,x,para,n,C,N,tdiv,div,jump_size,beta,sigma,vmin,vmax) 
    
    % assign separate name for each variables
    x1 = x(1); 
    x2 = x(2); 
    x3 = x(3);
    x4 = x(4);
    
    % assign separate name for each parameters
    alpha = para(1);
    kappa1 = para(2);
    rho1 = para(3);
    delta1 = para(4);
    gamma = para(5);
    kappa2 = para(6);
    rho2 = para(7);
    delta2 = para(8);
    epsilon = para(9);
    delta3 = para(10);
    phi = para(11);
    zeta = para(12);
    kappa3 = para(13);
    rho3 = para(14);

    % Assuming volume increase is linear in time, we can write the rate of...
    ... volume increase as
    slope = (vmax - vmin)/div;
    
    % reaction rates
    
    % transcription rate is volume independent
    r1 = C*N*alpha/(1+(x3/(n*C*kappa1))^rho1);
    % RNA degradation rate is volume independent
    r2 = delta1*x1;
    % siRNA biogenesis rate is volume independent
    r3 = gamma*x1*((x3/(n*C*kappa2))^rho2)/(1+(x3/(n*C*kappa2))^rho2);
    % siRNA degradation rate is volume independent
    r4 = delta2*x2;
    % methylation rate is volume dependent
    r5 = epsilon*(x2/N)*(n*C-x3)*((x3/(n*C*kappa3))^rho3)/(1+(x3/(n*C*kappa3))^rho3);
    r5 = r5/(x4^2);
    % demethylation rate is volume independent
    r6 = delta3*x3;
    % methylation spreading rate is volume dependent
    r7 = phi*(n*C-x3)*x3/(n*C);
    r7 = r7/(x4^2);
    % basal methylation rate is volume independent
    r8 = zeta*(n*C-x3);
    % noise rate for RNA
    r9 = beta * x1;
    % noise rate for siRNA
    r10 = beta * x2;
    % noise rate for H3K9me;
    r11 = beta * x3;
    
    % total reaction rate
    r_tot = r1 + r2 + r3 + r4 + r5 + r6 + r7 + r8 + r9 + r10 + r11;
    
    % time for the next reaction follows the Poisson distribution
    dt = 1/r_tot*log(1/rand)*jump_size;
    % update next reaction time
    t = t + dt;
    
    % cell division
    if t >= tdiv % then cell division happens
        
        % bring the simulation time back to tdiv (if t overshoots the tdiv)
        t = tdiv;
        % divide RNA, siRNA, and H3K9me concentration approximately in half
        x1 = round(x1/2);
        x2 = round(x2/2);
        x3 = round(x3/2);
        % after cell division volume should be vmin again
        x4 = vmin;
        
        % update next cell division time after the previous cell division
        tdiv = tdiv + div;
    else % 
        temp = rand;
        if temp < r1/r_tot
            x1 = x1 + jump_size; % update RNA

        elseif temp <= (r1 + r2)/r_tot
            x1 = x1 - jump_size; % update RNA
        elseif temp <= (r1 + r2 + r3)/r_tot
            x1 = x1- jump_size; % update RNA
            x2 = x2 + jump_size; % update siRNA

        elseif temp <= (r1 + r2 + r3 + r4)/r_tot
            x2 = x2 - jump_size; % update siRNA

        elseif  temp <= (r1 + r2 + r3 + r4 + r5)/r_tot
            x3 = x3 + jump_size; % update H3K9me

        elseif temp <= (r1 + r2 + r3 + r4 + r5 + r6)/r_tot
            x3 = x3- jump_size; % update H3K9me

        elseif temp <= (r1 + r2 + r3 + r4 + r5 + r6 + r7)/r_tot
            x3 = x3 + jump_size; % update H3K9me

        elseif temp <= (r1 + r2 + r3 + r4 + r5 + r6 + r7 + r8)/r_tot
            x3 = x3 + jump_size; % update H3K9me
            
        elseif temp <= (r1 + r2 + r3 + r4 + r5 + r6 + r7 + r8 + r9)/r_tot
            x1 = x1 + randsample([sigma,-sigma],1); % update H3K9me
            
        elseif temp <= (r1 + r2 + r3 + r4 + r5 + r6 + r7 + r8 + r9 + r10)/r_tot
            x2 = x2 + randsample([sigma,-sigma],1); % update H3K9me
            
        else
            x3 = x3 + randsample([sigma,-sigma],1); % update H3K9me
        end
        
        % cell volume
        x4 = x4 + slope * dt;
    end
    
    
    % Take care of over and under shooting
    if x1 < 0
        x1 = 0; % if number of RNA decreases below zero, update it to zero
    end
    %
    if x2 < 0 % if number of siRNA decreases below zero, update it to zero
        x2 = 0;
    end
    %
    if x3 < 0 
        x3 = 0; % if number of H3K9me decreases below zero, update it to zero
    elseif x3 >= n*C
        x3 = n*C; % if number of H3K9me is above number possible number of methylation sites, update it to possible number of methylation sites
    end

    % update x
    x(1) = x1;
    x(2) = x2;
    x(3) = x3;
    x(4) = x4;
   
end
