# Supplementary material for: Mathematical model for the role of multiple pericentromeric repeats on heterochromatin assembly
Source: PLoS Comput Biol. 2024 Apr 10;20(4):e1012027. doi: 10.1371/journal.pcbi.1012027 (PMC11034663; doi:10.1371/journal.pcbi.1012027)
Supplement: S1 Supplementary Code — (ZIP) [file pcbi.1012027.s015.zip › code/gillespi_model/run_gillespi_sto_simulation.m]

%{
This code runs the function "gillespi_sto_simulation" to obtain the
stochastic trajectories of RNA, siRNA, and H3K9me with respect to time.

To obtain the stochastic results for no cell division, one should make
divison time very big (at least bigger than simulation time). 

Default time range ("trange"): 0-5000min

Cell division rate ("div"): 240min
   Cell division can be ignoreed by settong "div" larger than the time range 

Noise rate "beta": 1.25
   Noise can be turn off by setting "beta=0"

%}

%%  
clear;clc; close all;

%% define model parameter
alpha = 0.002; % Transcription rate
kappa1 = 0.4; % Half maximum H3K9me conc. for transcription rate
rho1 = 1; % Hill coefficient for transcription rate
delta1 = 0.02; % RNA degradation rate
gamma = 0.04; % siRNA biogenesis rate
kappa2 = 0.4; % Half maximum H3K9me conc. for siRNA biogenesis rate
rho2 = 2; % Hill coefficient for siRNA biogenesis rate
delta2 = 0.001; % siRNA degradation rate
epsilon = 0.1; % Methylation rate by by siRNA
delta3 = 0.083; % Demethylation rate
phi = 0.04; % Methylation spreading rate
zeta = 0.00045; % Basal methylation rate
kappa3 = 0.4; % Half maximum H3K9me conc. for methylation by siRNA
rho3 = 1; % Hill coefficient for methylation by siRNA

para = [alpha; kappa1; rho1; delta1; gamma; kappa2; rho2;delta2; epsilon; delta3; phi; zeta; kappa3; rho3];

%% modify these parameters
div = 240; % time interval between two successive cell divisions
jump_size= 1; % size of random walk. x1, x2, x3 updates by 'jump_size' when reaction happens
beta = 1.25; % noise rate
sigma = 1; % Absolute value of the jump size for noise
vmin = 2/3; % minimum volume or volume just after the cell division
vmax = 4/3; % maximum volume or volume just before the cell division
% Initial condition
xini_sto = [16, 525, 589, vmin];
C = 15; % Copy number
n = 55; % number of methylation sites per copy
N = 100; % rescaling factor for RNA and siRNA
trange = [0,5000]; % simulation time
jmax = 2; % number of simulations

%% 
cc = jet(jmax); % trajectory color
xx_sto_cell = cell(1,jmax); % store each simulation data in a cell
tt_sto_cell = cell(1,jmax); % store each simulation time data in a cell
for j = 1:jmax
    xx_sto=zeros(trange(2)+1,4);
    tt_sto=zeros(trange(2)+1,1);
    tdiv = div; % The first cell division happens at tdiv = div; In each simulation tdiv gets updated (i.e multiple of 'div')
    xold = xini_sto; told = 0;
    tmax = 0;
    
    while tmax <trange(2)
        % update the next division time
        [tnew,xnew,tdiv] = gillespi_sto_simulation(told,xold,para,n,C,N,tdiv,div,jump_size,beta,sigma,vmin,vmax);
        
        tmax = tnew;% updating tmax to exit the while loop
        told = tnew; % updating told
        xold = xnew; % updating xold
        
        % making uniform distribution
        tmpind = ceil(tnew);
        tt_sto(tmpind) = tnew;
        xx_sto(tmpind,:) = xnew;
         
    end
    
    nzeroind = find(tt_sto ~= 0,1,'first') ; % find first non zero elements in tt_sto
    % keep only the elements that start from non-zero time
    tt_sto = tt_sto(nzeroind:end);
    xx_sto = xx_sto(nzeroind:end,:);
    
    for i=1:length(tt_sto)
        % remove any zero element from tt_sto by the last...
        ... element
        if tt_sto(i)==0
            % find the last nonzero element
            tmpind=find(tt_sto(1:i)~=0,1,'last');
            
            xx_sto(i,:) = xx_sto(tmpind,:);
            tt_sto(i,:) = tt_sto(tmpind);
        end
    end
    
    % store the data in a cell
    xx_sto_cell{j} = xx_sto;
    tt_sto_cell{j} = tt_sto;

    j
end

%% plotting RNA, siRNA, and H3K9me trajectories
figure(1)

subplot(4,1,1)
hold on

subplot(4,1,2)
hold on

subplot(4,1,3)
hold on


for k = 1:jmax
    subplot(4,1,1)
    plot(tt_sto_cell{k}, xx_sto_cell{k}(:,1)) % RNA

    subplot(4,1,2)
    plot(tt_sto_cell{k}, xx_sto_cell{k}(:,2)) % siRNA
    
    subplot(4,1,3)
    plot(tt_sto_cell{k}, xx_sto_cell{k}(:,3)) % H3K9me
end

subplot(4,1,1)
xlim([0, trange(2)])
xlabel('Time (min)')
ylabel('Count')
title('RNA')
grid on
hold off

subplot(4,1,2)
xlim([0, trange(2)])
xlabel('Time (min)')
ylabel('Count')
title('siRNA')
grid on
hold off

subplot(4,1,3)
xlim([0, trange(2)])
xlabel('Time (min)')
ylabel('Count')
title('H3K9me')
ylim([0, n*C])
grid on
hold off

subplot(4,1,4)
plot(tt_sto_cell{1},xx_sto_cell{1}(:,4))
xlim([0, trange(2)])
xlabel('Time (min)')
ylabel('Arb. Unit')
title('Volume')

sgtitle(['Cell div. = ',num2str(div), ' min', ', Noise rate = ',num2str(beta),', Copy number = ', num2str(C)])

%%
