# Supplementary material for: Mathematical model for the role of multiple pericentromeric repeats on heterochromatin assembly
Source: PLoS Comput Biol. 2024 Apr 10;20(4):e1012027. doi: 10.1371/journal.pcbi.1012027 (PMC11034663; doi:10.1371/journal.pcbi.1012027)
Supplement: S1 Supplementary Code — (ZIP) [file pcbi.1012027.s015.zip › code/ode_model/ode_model.m]

%% RNAi model for fission yeast

%{
A mathematical model for the RNAi mechanism in pericentromeric region of
fission yeast. Model assumes an explicit dependence of copy number (C) on RNA
transcription.

function dxdt = ode_model(t, x, para, C)

Inputs:
    t: a scalar (current time)
    x: a row vector of length 3 (State variable at time t)
        x(1) = RNA concentration
        x(2) = siRNA concentration
        x(3) = Normalized H3K9me conc. Maximum H3Kme conc. is 1.
    para: a column vector of length 14 ( model parameters)
        para(1) = Transcription rate
        para(2) = Half maximum H3K9me conc. for transcription rate
        para(3) = Hill coefficient for transcription rate
        para(4) = RNA degradation rate
        para(5) = siRNA biogenesis rate
        para(6) = Half maximum H3K9me conc. for siRNA biogenesis rate
        para(7) = Hill coefficient for siRNA biogenesis rate
        para(8) = siRNA degradation rate
        para(9) = Methylation rate by by siRNA
        para(10) = Demethylation rate
        para(11) = Methylation spreading rate
        para(12) = Basal methylation rate
        para(13) = Half maximum H3K9me conc. for methylation by siRNA
        para(14) = Hill coefficient for methylation by siRNA
    C: Copy number of repeats
Output:
    dxdt: a column vector of length 3 (rate of change of x)
        dxdt(1) = Rate of change of RNA
        dxdt(2) = Rate of change of siRNA
        dxdt(3) = Rate of change of H3K9me
%}

%%
function dxdt = ode_model(t,x,para,C)
    
    % assign separate name of each variables
    x1 = x(1);
    x2 = x(2);
    x3 = x(3);
    
    % assign separate name for each parameters
    alpha = para(1);
    kappa1 = para(2);
    rho1 = para(3);
    delta1 = para(4);
    gamma = para(5);
    kappa2 = para(6);
    rho2 = para(7);
    delta2 = para(8);
    epsilon = para(9);
    delta3 = para(10);
    phi = para(11);
    zeta = para(12);
    kappa3 = para(13);
    rho3 = para(14);
    
    dxdt(1) = C*alpha/(1+(x3/kappa1)^rho1) - delta1*x1 - gamma*x1*((x3/kappa2)^rho2)/(1+(x3/kappa2)^rho2);
    
    dxdt(2) = gamma*x1*((x3/kappa2)^rho2)/(1+(x3/kappa2)^rho2) - delta2*x2;

    dxdt(3) = epsilon*x2*(1-x3)*((x3/kappa3)^rho3)/(1+(x3/kappa3)^rho3) - delta3*x3 + phi*(1-x3)*x3 + zeta*(1-x3);
    
    dxdt = dxdt';
end
