# Supplementary material for: Mathematical model for the role of multiple pericentromeric repeats on heterochromatin assembly
Source: PLoS Comput Biol. 2024 Apr 10;20(4):e1012027. doi: 10.1371/journal.pcbi.1012027 (PMC11034663; doi:10.1371/journal.pcbi.1012027)
Supplement: S1 Supplementary Code — (ZIP) [file pcbi.1012027.s015.zip › code/ode_model/run_ode_model.m]

%%
%{
This code implements ode45 solver to solve the differential equations given
by the function "ode_model" to obtain the ode solution.

[t,x]=ode45(@(t,x)ode_model(t,x, para, cn), tRange, xini);

ode45 integrates the system of differential equations x′ = f(t,x) (given by function 'ode_model') 
within time interval 'tRange' with initial conditions xini. Each row in the solution array x corresponds
to a value returned in column vector t.

%}

%%
clear;clc; close all

%% define para
alpha = 0.002; % Transcription rate
kappa1 = 0.4; % Half maximum H3K9me conc. for transcription rate
rho1 = 1; % Hill coefficient for transcription rate
delta1 = 0.02; % RNA degradation rate
gamma = 0.04; % siRNA biogenesis rate
kappa2 = 0.4; % Half maximum H3K9me conc. for siRNA biogenesis rate
rho2 = 2; % Hill coefficient for siRNA biogenesis rate
delta2 = 0.001; % siRNA degradation rate
epsilon = 0.1; % Methylation rate by by siRNA
delta3 = 0.083; % Demethylation rate
phi = 0.04; % Methylation spreading rate
zeta = 0.00045; % Basal methylation rate
kappa3 = 0.4; % Half maximum H3K9me conc. for methylation by siRNA
rho3 = 1; % Hill coefficient for methylation by siRNA

para = [alpha; kappa1; rho1; delta1; gamma; kappa2; rho2;delta2; epsilon; delta3; phi; zeta; kappa3; rho3];

%% define initial condition, Time range, and Copy number
xini = [0.01, 0.01, 1]; % initial concentrations of RNA, siRNA and H3K9me 
tRange = [0,5000]; % time range
cn = 15; % copy number

%% numerical solution of ode using ode45
[t,x]=ode45(@(t,x)ode_model(t,x,para, cn), tRange, xini);

%% plotting
figure;
subplot(1,3,1)
plot(t, x(:, 1)) % RNA
xlabel('Time (min.)')
ylabel('Conc.')
title('RNA')

subplot(1,3,2)
plot(t, x(:, 2)) % siRNA
xlabel('Time (min.)')
ylabel('Conc.')
title('siRNA')

subplot(1,3,3)
plot(t, x(:, 3)) % siRNA
xlabel('Time (min.)')
ylabel('Conc. (Normalized)')
title('H3K9me')
